# Supplementary material for: Outcomes of Patients with Metastatic Castration-Resistant Prostate Cancer According to Somatic Damage DNA Repair Gene Alterations
Source: Curr Oncol. 2022 Apr 15;29(4):2776–91. doi: 10.3390/curroncol29040226 (PMC9030073; doi:10.3390/curroncol29040226)
Supplement: Supplementary file 1 [file curroncol-29-00226-s001.zip]

Archive with 1 entries (1 files):
- curroncol-1654807-supplementary-xml.pdf
